# Supplementary material for: A Radiomics-Based Machine Learning Perspective on the Parotid Gland as a Potential Surrogate Marker for HPV in Oropharyngeal Cancer
Source: Cancers (Basel). 2023 Nov 15;15(22):5425. doi: 10.3390/cancers15225425 (PMC10670647; doi:10.3390/cancers15225425)
Supplement: Supplementary file 1 [file cancers-15-05425-s001.zip]

Archive with 1 entries (1 files):
- cancers-2625432-supplementary.pdf
